# Supplementary material for: Space-frequency-polarization-division multiplexed wireless communication system using anisotropic space-time-coding digital metasurface
Source: Natl Sci Rev. 2022 Oct 18;9(11):nwac225. doi: 10.1093/nsr/nwac225 (PMC9701098; doi:10.1093/nsr/nwac225)
Supplement: nwac225_Supplemental_Files [file nwac225_supplemental_files.zip]

Archive with 3 entries (3 files):
- Supplementary_data.docx
- Supplementary_Video_1.mp4
- Supplementary_Video_2.mp4
